# Supplementary material for: DBT affects sleep in both circadian and non-circadian neurons
Source: PLoS Genet. 2022 Feb 9;18(2):e1010035. doi: 10.1371/journal.pgen.1010035 (PMC8827452; doi:10.1371/journal.pgen.1010035)
Supplement: S1 Table — (XLSX) [file pgen.1010035.s008.xlsx]

## Sheet: Sheet1
S1 Table. Pupae number and eclosion rate of flies with lower expression of dbt in adult and larval age
Growth temperature	Genotype	Pupae number	Eclosion rate (%)
18℃	UAS-dicer/+; UAS-dbtRNAi/+	111.3±3.18	99.68±0.32%
	tub-GAL80ts/+; dbt-GAL4/+	104.3±1.67	99.36±0.64%
	UAS-dicer/tub-GAL80ts; UAS-dbtRNAi/dbt-GAL4	102.3±4.70	99.44±0.56%
29℃	UAS-dicer/+; UAS-dbtRNAi/+	110.0±4.32	97.00±0.76%
	tub-GAL80ts/+; dbt-GAL4/+	103.2±3.55	97.69±1.08%
	UAS-dicer/tub-GAL80ts; UAS-dbtRNAi/dbt-GAL4	89.5±10.20	0
Note. F0 flies, including 15 females and 5 males, were raised in a 2×9.5cm vial and removed after laying eggs for 3 days, the pupae number and eclosion rate were counted when the F1 adults flies emerged from the pupae for 3 days.
