# Supplementary material for: DBT affects sleep in both circadian and non-circadian neurons
Source: PLoS Genet. 2022 Feb 9;18(2):e1010035. doi: 10.1371/journal.pgen.1010035 (PMC8827452; doi:10.1371/journal.pgen.1010035)
Supplement: S2 Table — (XLSX) [file pgen.1010035.s009.xlsx]

## Sheet: Sheet1
S2 Table. Statistic parameters of Fig 3
Figures	Time	Analyze method	Multiple comparisons test	Genotype vs genotype	p values
Fig 3B	Daytime	ANOVA F [ 2, 110] =17.66, P<0.001	Tukey’s test	UAS-dbtRNAi/+ vs. dbt-GAL4/UAS-dbtRNAi	***p<0.0001
				dbt-GAL4/+ vs. dbt-GAL4/UAS-dbtRNAi:	*p =0.0173
	Nighttime	ANOVA F [2, 110] =16.98, P<0.0001	Tukey’s test	UAS-dbtRNAi/+ vs. dbt-GAL4/UAS-dbtRNAi	***p<0.0001
				dbt-GAL4/+ vs. dbt-GAL4/UAS-dbtRNAi:	***p<0.0001
Fig 3C	Daytime	Kruskal-Wallis test P=0.0024	Dunn’s test	UAS-dbtRNAi/+ vs. dbt-GAL4/UAS-dbtRNAi	p =0.6045
				dbt-GAL4/+ vs. dbt-GAL4/UAS-dbtRNAi:	**p =0.0031
	Nighttime	Kruskal-Wallis test P<0.0001	Dunn’s test	UAS-dbtRNAi/+ vs. dbt-GAL4/UAS-dbtRNAi	***p<0.0001
				dbt-GAL4/+ vs. dbt-GAL4/UAS-dbtRNAi:	***p<0.0001
Fig 3D	Daytime	ANOVA F [2, 110] =20.01, P<0.0001	Tukey’s test	UAS-dbtRNAi/+ vs. dbt-GAL4/UAS-dbtRNAi	p =0.0635
				dbt-GAL4/+ vs. dbt-GAL4/UAS-dbtRNAi:	***p<0.0001
	Nighttime	ANOVA F [2, 110] =20.92, P<0.0001	Tukey’s test	UAS-dbtRNAi/+ vs. dbt-GAL4/UAS-dbtRNAi	***p<0.0001
				dbt-GAL4/+ vs. dbt-GAL4/UAS-dbtRNAi:	***p<0.0001
Note. n (UAS-dbtRNAi/+) =42, n (dbt-GAL4/+) =47, n (UAS-dbtRNAi/dbt-GAL4) =24. ns. no significant difference, *p< 0.05, **p< 0.01 and ***p< 0.001.
