# Supplementary material for: DBT affects sleep in both circadian and non-circadian neurons
Source: PLoS Genet. 2022 Feb 9;18(2):e1010035. doi: 10.1371/journal.pgen.1010035 (PMC8827452; doi:10.1371/journal.pgen.1010035)
Supplement: S3 Table — (XLSX) [file pgen.1010035.s010.xlsx]

## Sheet: Sheet1
S3 Table. Statistic parameters of Fig 4
Figures	Time	Analyze method	Multiple comparisons test	Genotype vs genotype	p values
Fig 4C	Daytime	ANOVA F [2, 133] =6.863, P=0.0015	Tukey’s test	UAS-dicer/+; UAS-dbtRNAi/+ vs. tub-GAL80ts/UAS-dicer; dbt-GAL4/UAS-dbtRNAi	p =0.8856
				tub-GAL80ts/+; dbt-GAL4/+ vs. tub-GAL80ts/UAS-dicer; dbt-GAL4/UAS-dbtRNAi	**p =0.0022
	Nighttime	ANOVA F [2, 133] =48.66, P<0.0001	Tukey’s test	UAS-dicer/+; UAS-dbtRNAi/+ vs. tub-GAL80ts/UAS-dicer; dbt-GAL4/UAS-dbtRNAi	***p<0.0001
				tub-GAL80ts/+; dbt-GAL4/+ vs. tub-GAL80ts/UAS-dicer; dbt-GAL4/UAS-dbtRNAi	***p<0.0001
Fig 4D	Daytime	Kruskal-Wallis test P=0.0157	Dunn’s test	UAS-dicer/+; UAS-dbtRNAi/+ vs. tub-GAL80ts/UAS-dicer; dbt-GAL4/UAS-dbtRNAi	P=0.2993
				tub-GAL80ts/+; dbt-GAL4/+ vs. tub-GAL80ts/UAS-dicer; dbt-GAL4/UAS-dbtRNAi	p =0.6159
	Nighttime	Kruskal-Wallis test P<0.0001	Dunn’s test	UAS-dicer/+; UAS-dbtRNAi/+ vs. tub-GAL80ts/UAS-dicer; dbt-GAL4/UAS-dbtRNAi	***p<0.0001
				tub-GAL80ts/+; dbt-GAL4/+ vs. tub-GAL80ts/UAS-dicer; dbt-GAL4/UAS-dbtRNAi	***p<0.0001
Fig 4E	Daytime	ANOVA F [2, 133] =20.93, P<0.0001	Tukey’s test	UAS-dicer/+; UAS-dbtRNAi/+ vs. tub-GAL80ts/UAS-dicer; dbt-GAL4/UAS-dbtRNAi	p =0.6965
				tub-GAL80ts/+; dbt-GAL4/+ vs. tub-GAL80ts/UAS-dicer; dbt-GAL4/UAS-dbtRNAi	***p<0.0001
	Nighttime	ANOVA F [2, 133] =31.46, P<0.0001	Tukey’s test	UAS-dicer/+; UAS-dbtRNAi/+ vs. tub-GAL80ts/UAS-dicer; dbt-GAL4/UAS-dbtRNAi	***p=0.0006
				tub-GAL80ts/+; dbt-GAL4/+ vs. tub-GAL80ts/UAS-dicer; dbt-GAL4/UAS-dbtRNAi	***p<0.0001
Note. n (UAS-dicer/+; UAS-dbtRNAi) =44, n (tub-GAL80ts/+; dbt-GAL4/+) =45, n (UAS-dicer/tub-GAL80ts; UAS-dbtRNAi/dbt-GAL4) =47. ns. no significant difference, *p< 0.05, **p< 0.01 and ***p< 0.001.
