# Supplementary material for: DBT affects sleep in both circadian and non-circadian neurons
Source: PLoS Genet. 2022 Feb 9;18(2):e1010035. doi: 10.1371/journal.pgen.1010035 (PMC8827452; doi:10.1371/journal.pgen.1010035)
Supplement: S4 Table — (XLSX) [file pgen.1010035.s011.xlsx]

## Sheet: Sheet1
S4 Table. Statistic parameters of Fig 5
Figures	Time	Analyze method	Multiple comparisons test	Genotype vs genotype	p values
Fig 5B	Daytime	ANOVA F [2, 139] =0.3185, P =0.7277	Tukey’s test	UAS-dbtRNAi/+ vs. UAS-dicer/Y; tim-GAL4/+; UAS-dbtRNAi/+:	p =0.7431
				UAS-dicer/Y; tim-GAL4/+ vs. UAS-dicer/Y; tim-GAL4/+; UAS-dbtRNAi/+	p =0.8017
	Nighttime	ANOVA F [2, 139] =44.78, P<0.0001	Tukey’s test	UAS-dbtRNAi/+ vs. UAS-dicer/Y; tim-GAL4/+; UAS-dbtRNAi/+:	***p<0.0001
				UAS-dicer/Y; tim-GAL4/+ vs. UAS-dicer/Y; tim-GAL4/+; UAS-dbtRNAi/+	***p<0.0001
Fig 5C	Daytime	Kruskal-Wallis test P =0.0032	Dunn’s test	UAS-dbtRNAi/+ vs. UAS-dicer/Y; tim-GAL4/+; UAS-dbtRNAi/+:	P=0.2693
				UAS-dicer/Y; tim-GAL4/+ vs. UAS-dicer/Y; tim-GAL4/+; UAS-dbtRNAi/+	**p =0.0021
	Nighttime	Kruskal-Wallis test P<0.0001	Dunn’s test	UAS-dbtRNAi/+ vs. UAS-dicer/Y; tim-GAL4/+; UAS-dbtRNAi/+:	***p<0.0001
				UAS-dicer/Y; tim-GAL4/+ vs. UAS-dicer/Y; tim-GAL4/+; UAS-dbtRNAi/+	***p=0.0002
Fig 5D	Daytime	ANOVA F [2, 139] =0.3460, P =0.7081	Tukey’s test	UAS-dbtRNAi/+ vs. UAS-dicer/Y; tim-GAL4/+; UAS-dbtRNAi/+:	p =0.7453
				UAS-dicer/Y; tim-GAL4/+ vs. UAS-dicer/Y; tim-GAL4/+; UAS-dbtRNAi/+	p =0.7602
	Nighttime	ANOVA F [2, 139] =2.640, P =0.0749	Tukey’s test	UAS-dbtRNAi/+ vs. UAS-dicer/Y; tim-GAL4/+; UAS-dbtRNAi/+:	p =0.9744
				UAS-dicer/Y; tim-GAL4/+ vs. UAS-dicer/Y; tim-GAL4/+; UAS-dbtRNAi/+	p =0.0945
Fig 5F	Daytime	ANOVA F [2, 138] =57.56, P<0.0001	Tukey’s test	UAS-dicer/+; UAS-dbtRNAi/+ vs. UAS-dicer/per-GAL4; UAS-dbtRNAi/+	***p<0.0001
				per-GAL4/+ vs. UAS-dicer/per-GAL4; UAS-dbtRNAi/+	***p<0.0001
	Nighttime	ANOVA F [2, 138] =5.936, P =0.0034	Tukey’s test	UAS-dicer/+; UAS-dbtRNAi/+ vs. UAS-dicer/per-GAL4; UAS-dbtRNAi/+	**p =0.0022
				per-GAL4/+ vs. UAS-dicer/per-GAL4; UAS-dbtRNAi/+	p =0.1348
Fig 5G	Daytime	Kruskal-Wallis test P<0.0001	Dunn’s test	UAS-dicer/+; UAS-dbtRNAi/+ vs. UAS-dicer/per-GAL4; UAS-dbtRNAi/+	***p=0.0003
				per-GAL4/+ vs. UAS-dicer/per-GAL4; UAS-dbtRNAi/+	***p<0.0001
	Nighttime	Kruskal-Wallis test P=0.0132	Dunn’s test	UAS-dicer/+; UAS-dbtRNAi/+ vs. UAS-dicer/per-GAL4; UAS-dbtRNAi/+	*p=0.0116
				per-GAL4/+ vs. UAS-dicer/per-GAL4; UAS-dbtRNAi/+	P>0.9999
Fig 5H	Daytime	ANOVA F [2, 138] =1.434, P =0.2419	Tukey’s test	UAS-dicer/+; UAS-dbtRNAi/+ vs. UAS-dicer/per-GAL4; UAS-dbtRNAi/+	p =0.8328
				per-GAL4/+ vs. UAS-dicer/per-GAL4; UAS-dbtRNAi/+	p =0.2204
	Nighttime	ANOVA F [2, 138] =2.721, P =0.0693	Tukey’s test	UAS-dicer/+; UAS-dbtRNAi/+ vs. UAS-dicer/per-GAL4; UAS-dbtRNAi/+	p =0.1734
				per-GAL4/+ vs. UAS-dicer/per-GAL4; UAS-dbtRNAi/+	p =0.9128
Note. n (UAS-dbtRNAi/+) = 46, n (UAS-dicer/Y; tim-GAL4/+) =48, n (UAS-dicer/Y; tim-GAL4/+; UAS-dbtRNAi/+) =48 in Figs 5B-5D. n (UAS-dicer/+; UAS-dbtRNAi/+) =48, n (per-GAL4/+) =45, n (UAS-dicer/per-GAL4; UAS-dbtRNAi/+) =48 in Figs 5F-5H. ns. no significant difference, *p< 0.05, **p< 0.01 and ***p< 0.001.
