# Supplementary material for: DBT affects sleep in both circadian and non-circadian neurons
Source: PLoS Genet. 2022 Feb 9;18(2):e1010035. doi: 10.1371/journal.pgen.1010035 (PMC8827452; doi:10.1371/journal.pgen.1010035)
Supplement: S5 Table — (XLSX) [file pgen.1010035.s012.xlsx]

## Sheet: Sheet1
S5 Table. Statistic parameters of Fig 6
Figures	Time	Analyze method	Multiple comparisons test	Genotype vs genotype	p values
Fig 6B	Daytime	ANOVA F [2, 142] =2.207, P =0.1138	Tukey’s test	UAS-dbtK/R/+ vs. tim-GAL4/+; UAS-dbtK/R/+	p =0.4995
				tim-GAL4/+ vs. tim-GAL4/+; UAS-dbtK/R/+	p =0.0942
	Nighttime	ANOVA F [2, 142] =148.3, P <0.0001	Tukey’s test	UAS-dbtK/R/+ vs. tim-GAL4/+; UAS-dbtK/R/+	***p <0.0001
				tim-GAL4/+ vs. tim-GAL4/+; UAS-dbtK/R/+	***p <0.0001
Fig 6C	Daytime	Kruskal-Wallis test P=0.6099	Dunn’s test	UAS-dbtK/R/+ vs. tim-GAL4/+; UAS-dbtK/R/+	p>0.9999
				tim-GAL4/+ vs. tim-GAL4/+; UAS-dbtK/R/+	p>0.9999
	Nighttime	Kruskal-Wallis test P<0.0001	Dunn’s test	UAS-dbtK/R/+ vs. tim-GAL4/+; UAS-dbtK/R/+	***p <0.0001
				tim-GAL4/+ vs. tim-GAL4/+; UAS-dbtK/R/+	***p <0.0001
Fig 6D	Daytime	ANOVA F [2, 142] =0.3690, P =0.6921	Tukey’s test	UAS-dbtK/R/+ vs. tim-GAL4/+; UAS-dbtK/R/+	p =0.9980
				tim-GAL4/+ vs. tim-GAL4/+; UAS-dbtK/R/+	p =0.7146
	Nighttime	ANOVA F [2, 142] =1.793, P =0.1703	Tukey’s test	UAS-dbtK/R/+ vs. tim-GAL4/+; UAS-dbtK/R/+	p =0.1461
				tim-GAL4/+ vs. tim-GAL4/+; UAS-dbtK/R/+	p =0.7254
Fig 6F	Nighttime	UAS-dbtK/R/+: ANOVA F [4, 205] =0.1749, P=0.9511	Tukey’s test	1st vs.2nd	p>0.9999
				2nd vs. 3rd	p=0.9963
				3rd vs. 4th	p=0.9243
				4th vs.5th	p=0.9972
		tim-GAL4/+: ANOVA F [4, 255] =0.6622, P=0.6188	Tukey’s test	1st vs.2nd	p=0.9999
				2nd vs. 3rd	p>0.9999
				3rd vs. 4th	p=0.9906
				4th vs.5th	p=0.9170
		UAS-dbtK/R/ tim-GAL4 goup1: ANOVA F [4, 250] =0.2830, P=0.8889	Tukey’s test	1st vs.2nd	p=0.9959
				2nd vs. 3rd	p>0.9999
				3rd vs. 4th	p=0.8792
				4th vs.5th	p=0.9943
Fig 6H	Nighttime	UAS-dbtK/R/+: ANOVA F [4, 205] =0.2153, P=0.9298	Tukey’s test	1st vs.2nd	p>0.9999
				2nd vs. 3rd	P=0.9997
				3rd vs. 4th	p=0.9509
				4th vs.5th	p>0.9999
		tim-GAL4/+: ANOVA F [4, 255] =1.303, P=0.2695	Tukey’s test	1st vs.2nd	p=0.9066
				2nd vs. 3rd	p>0.9999
				3rd vs. 4th	p=0.9844
				4th vs.5th	p=0.9073
		UAS-dbtK/R/ tim-GAL4 group1: ANOVA F [4, 250] =1.164, P=0.3272	Tukey’s test	1st vs.2nd	p=0.8696
				2nd vs. 3rd	p=0.9989
				3rd vs. 4th	p=0.7533
				4th vs.5th	p=0.9994
Fig 6J	Nighttime	UAS-dbtK/R/+: ANOVA F [4, 230] =0.1006, P=0.9822	Tukey’s test	1st vs.2nd	p=0.9999
				2nd vs. 3rd	p>0.9999
				3rd vs. 4th	p=0.9968
				4th vs.5th	p>0.9999
		tim-GAL4/+: ANOVA F [4, 220] =0.9121, P=0.4577	Tukey’s test	1st vs.2nd	p=0.9997
				2nd vs. 3rd	p=0.7008
				3rd vs. 4th	p>0.9999
				4th vs.5th	p=0.7278
		UAS-dbtK/R/ tim-GAL4 goup1: ANOVA F [4, 225] =27.17, P<0.0001	Tukey’s test	1st vs.2nd	***p<0.0001
				2nd vs. 3rd	***p<0.0001
				3rd vs. 4th	***p<0.0001
				4th vs.5th	***p<0.0001
Fig 6L	Nighttime	UAS-dbtK/R/+: ANOVA F [4, 230] =0.3522, P=0.8424	Tukey’s test	1st vs.2nd	p=0.9976
				2nd vs. 3rd	P=0.9998
				3rd vs. 4th	p=0.9989
				4th vs.5th	p=0.9969
		tim-GAL4/+: ANOVA F [4, 220] =0.9358, P=0.4440	Tukey’s test	1st vs.2nd	p=0.9968
				2nd vs. 3rd	p=0.9726
				3rd vs. 4th	p=0.9580
				4th vs.5th	p=0.8072
		UAS-dbtK/R/ tim-GAL4 goup1: ANOVA F [4, 225] =13.83, P<0.0001	Tukey’s test	1st vs.2nd	***p<0.0001
				2nd vs. 3rd	***p<0.0001
				3rd vs. 4th	***p=0.0002
				4th vs.5th	***p=0.0003
Fig 6N	Daytime	ANOVA F [2, 135] =1.778, P =0.1728	Tukey’s test	per0/Y; UAS-dbtK/R/+ vs. per0/Y; tim-GAL4/+; UAS-dbtK/R/+	p =0.3513
				per0/Y; tim-GAL4/+ vs. per0/Y; tim-GAL4/+; UAS-dbtK/R/+	p =0.9166
	Nighttime	ANOVA F [2, 135] =0.3218, P =0.7254	Tukey’s test	per0/Y; UAS-dbtK/R/+ vs. per0/Y; tim-GAL4/+; UAS-dbtK/R/+	p =0.9083
				per0/Y; tim-GAL4/+ vs. per0/Y; tim-GAL4/+; UAS-dbtK/R/+	p =0.7024
Fig 6O	Nighttime	ANOVA F [4, 230] =0.5243, P=0.7180	Tukey’s test	1st vs.2nd	p=0.8527
				2nd vs. 3rd	p=0.7599
				3rd vs. 4th	p=0.9679
				4th vs.5th	p=0.9961
Fig 6P	Nighttime	ANOVA F [4, 235] =0.5880, P=0.6717	Tukey’s test	1st vs.2nd	p=0.9995
				2nd vs. 3rd	P>0.9999
				3rd vs. 4th	p=0.8851
				4th vs.5th	p=0.9989
Note. n (UAS-dbtK/R/+) =42, n (tim-GAL4/+) =48, n (tim-GAL4/+; UAS-dbtK/R/+ group1) =48. Fig 6B-6D; n (UAS-dbtK/R/+) =42, n (tim-GAL4/+) =52, n (tim-GAL4/+; UAS-dbtK/R/+ group1) =51 in Fig 6F-6H; n (UAS-dbtK/R/+) =47, n (tim-GAL4/+) =45, n (tim-GAL4/+; UAS-dbtK/R/+ group2) =46 in Fig 6J-6L; n (per0/Y;UAS-dbtK/R/+) =46, n (per0/Y; tim-GAL4/+) =47, n (per0/Y;tim-GAL4/+; UAS-dbtK/R/+) =45 in Fig 6N,…
