# Supplementary material for: DBT affects sleep in both circadian and non-circadian neurons
Source: PLoS Genet. 2022 Feb 9;18(2):e1010035. doi: 10.1371/journal.pgen.1010035 (PMC8827452; doi:10.1371/journal.pgen.1010035)
Supplement: S6 Table — (XLSX) [file pgen.1010035.s013.xlsx]

## Sheet: Sheet1
S6 Table. Statistic parameters of Fig 7
Figures	Time	Analyze method	Multiple comparisons test	Genotype vs genotype	p values
Fig 7B	Daytime	ANOVA F [2, 126] =31.50, P<0.0001	Tukey’s test	UAS-dicer/+; UAS-dbtRNAi/+ vs. UAS-dicer/201Y; UAS-dbtRNAi/+	***p<0.0001
				201Y/+ vs. UAS-dicer/201Y; UAS-dbtRNAi/+	***P=0.0003
	Nighttime	ANOVA F [2, 126] =6.653, P =0.0018	Tukey’s test	UAS-dicer/+; UAS-dbtRNAi/+ vs. UAS-dicer/201Y; UAS-dbtRNAi/+	*p =0.0333
				201Y/+ vs. UAS-dicer/201Y; UAS-dbtRNAi/+	p =0.6908
Fig 7C	Daytime	Kruskal-Wallis test P=0.0100	Dunn’s test	UAS-dicer/+; UAS-dbtRNAi/+ vs. UAS-dicer/201Y; UAS-dbtRNAi/+	**p =0.0088
				201Y/+ vs. UAS-dicer/201Y; UAS-dbtRNAi/+	p =0.1011
	Nighttime	Kruskal-Wallis test P=0.0047	Dunn’s test	UAS-dicer/+; UAS-dbtRNAi/+ vs. UAS-dicer/201Y; UAS-dbtRNAi/+	*p =0.0436
				201Y/+ vs. UAS-dicer/201Y; UAS-dbtRNAi/+	p >0.9999
Fig 7D	Daytime	ANOVA F [2, 126] =2.210, P =0.1140	Tukey’s test	UAS-dicer/+; UAS-dbtRNAi/+ vs. UAS-dicer/201Y; UAS-dbtRNAi/+	p =0.0986
				201Y/+ vs. UAS-dicer/201Y; UAS-dbtRNAi/+	p =0.6637
	Nighttime	ANOVA F [2, 126] =1.249, P =0.2904	Tukey’s test	UAS-dicer/+; UAS-dbtRNAi/+ vs. UAS-dicer/201Y; UAS-dbtRNAi/+	p =0.2596
				201Y/+ vs. UAS-dicer/201Y; UAS-dbtRNAi/+	p =0.7247
Fig 7F	Daytime	ANOVA F [2, 127] =21.99, P <0.0001	Tukey’s test	UAS-dicer/+; UAS-dbtRNAi/+ vs. UAS-dicer/C309; UAS-dbtRNAi/+	***p<0.0001
				C309/+ vs. UAS-dicer/C309; UAS-dbtRNAi/+	***p<0.0001
	Nighttime	ANOVA F [2, 127] =4.618, P =0.0116	Tukey’s test	UAS-dicer/+; UAS-dbtRNAi/+ vs. UAS-dicer/C309; UAS-dbtRNAi/+	**p =0.0083
				C309/+ vs. UAS-dicer/C309; UAS-dbtRNAi/+	p =0.3978
Fig 7G	Daytime	Kruskal-Wallis test P<0.0001	Dunn’s test	UAS-dicer/+; UAS-dbtRNAi/+ vs. UAS-dicer/C309; UAS-dbtRNAi/+	***p <0.0001
				C309/+ vs. UAS-dicer/C309; UAS-dbtRNAi/+	***p <0.0001
	Nighttime	Kruskal-Wallis test P=0.1532	Dunn’s test	UAS-dicer/+; UAS-dbtRNAi/+ vs. UAS-dicer/C309; UAS-dbtRNAi/+	p>0.9999
				C309/+ vs. UAS-dicer/C309; UAS-dbtRNAi/+	P=0.4068
Fig 7H	Daytime	ANOVA F [2, 127] =1.722, P =0.1829	Tukey’s test	UAS-dicer/+; UAS-dbtRNAi/+ vs. UAS-dicer/C309; UAS-dbtRNAi/+	p =0.5316
				C309/+ vs. UAS-dicer/C309; UAS-dbtRNAi/+	p =0.1589
	Nighttime	ANOVA F [2, 127] =4.941, P =0.0086	Tukey’s test	UAS-dicer/+; UAS-dbtRNAi/+ vs. UAS-dicer/C309; UAS-dbtRNAi/+	p =0.0852
				C309/+ vs. UAS-dicer/C309; UAS-dbtRNAi/+	p =0.6167
Fig 7J	Daytime	ANOVA F [2, 133] =38.23, P<0.0001	Tukey’s test	UAS-dicer/+; UAS-dbtRNAi/+ vs. UAS-dicer/+; UAS-dbtRNAi/C205	***p<0.0001
				C205/+ vs. UAS-dicer/+; UAS-dbtRNAi/C205	***p<0.0001
	Nighttime	ANOVA F [2, 133] =3.317, P =0.0393	Tukey’s test	UAS-dicer/+; UAS-dbtRNAi/+ vs. UAS-dicer/+; UAS-dbtRNAi/C205	*p =0.0298
				C205/+ vs. UAS-dicer/+; UAS-dbtRNAi/C205	p =0.3516
Fig 7K	Daytime	Kruskal-Wallis test P<0.0001	Dunn’s test	UAS-dicer/+; UAS-dbtRNAi/+ vs. UAS-dicer/+; UAS-dbtRNAi/C205	*p =0.0253
				C205/+ vs. UAS-dicer/+; UAS-dbtRNAi/C205	***p<0.0001
	Nighttime	Kruskal-Wallis test P=0.1456	Dunn’s test	UAS-dicer/+; UAS-dbtRNAi/+ vs. UAS-dicer/+; UAS-dbtRNAi/C205	p =0.2614
				C205/+ vs. UAS-dicer/+; UAS-dbtRNAi/C205	p =0.2662
Fig 7L	Daytime	ANOVA F [2, 136] =15.81, P <0.0001	Tukey’s test	UAS-dicer/+; UAS-dbtRNAi/+ vs. UAS-dicer/+; UAS-dbtRNAi/C205	**p =0.0028
				C205/+ vs. UAS-dicer/+; UAS-dbtRNAi/C205	p =0.0682
	Nighttime	ANOVA F [2, 136] =11.23, P <0.0001	Tukey’s test	UAS-dicer/+; UAS-dbtRNAi/+ vs. UAS-dicer/+; UAS-dbtRNAi/C205	*p =0.0202
				C205/+ vs. UAS-dicer/+; UAS-dbtRNAi/C205	p =0.1088
Fig 7N	Daytime	ANOVA F [2, 136] =21.14, P<0.0001	Tukey’s test	UAS-dicer/+; UAS-dbtRNAi/+ vs. UAS-dicer/+; UAS-dbtRNAi/C819	***p<0.0001
				C819/+ vs. UAS-dicer/+; UAS-dbtRNAi/C819	***p<0.0001
	Nighttime	ANOVA F [2, 136] =7.676, P =0.0007	Tukey’s test	UAS-dicer/+; UAS-dbtRNAi/+ vs. UAS-dicer/+; UAS-dbtRNAi/C819	**p =0.0081
				C819/+ vs. UAS-dicer/+; UAS-dbtRNAi/C819	p =0.8085
Fig 7O	Daytime	Kruskal-Wallis test P=0.0200	Dunn’s test	UAS-dicer/+; UAS-dbtRNAi/+ vs. UAS-dicer/+; UAS-dbtRNAi/C819	p=0.2063
				C819/+ vs. UAS-dicer/+; UAS-dbtRNAi/C819	*p =0.0178
	Nighttime	Kruskal-Wallis test P<0.0001	Dunn’s test	UAS-dicer/+; UAS-dbtRNAi/+ vs. UAS-dicer/+; UAS-dbtRNAi/C819	***p<0.0001
				C819/+ vs. UAS-dicer/+; UAS-dbtRNAi/C819	p>0.9999
Fig 7P	Daytime	ANOVA F [2, 136] =12.88, P<0.0001	Tukey’s test	UAS-dicer/+; UAS-dbtRNAi/+ vs. UAS-dicer/+; UAS-dbtRNAi/C819	***p=0.0001
				C819/+ vs. UAS-dicer/+; UAS-dbtRNAi/C819	p =0.9269
	Nighttime	ANOVA F [2, 136] =25.07, P<0.0001	Tukey’s test	UAS-dicer/+; UAS-dbtRNAi/+ vs. UAS-dicer/+; UAS-dbtRNAi/C819	***p<0.0001
				C819/+ vs. UAS-dicer/+; UAS-dbtRNAi/C819	*p =0.0223
Fig 7R	Daytime	ANOVA F [2, 133] =14.81, P<0.0001	Tukey’s test	per0/Y; UAS-dicer/+; UAS-dbtRNAi/+ vs. per0/Y; UAS-dicer/201Y; UAS-dbtRNAi/+	**p =0.0032
				per0/Y; 201Y/+ vs. per0/Y; UAS-dicer/201Y; UAS-dbtRNAi/+	p =0.1155
	Nighttime	ANOVA F [2, 133] =3.070, P =0.0497	Tukey’s test	per0/Y; UAS-dicer/+; UAS-dbtRNAi/+ vs. per0/Y; UAS-dicer/201Y; UAS-dbtRNAi/+	p =0.2241
				per0/Y; 201Y/+ vs. per0/Y; UAS-dicer/201Y; UAS-dbtRNAi/+	*p =0.0432
Fig 7T	Daytime	ANOVA F [2, 140] =1.578, P =0.2101	Tukey’s test	per0/Y; UAS-dicer/+; UAS-dbtRNAi/+ vs. per0/Y; UAS-dicer/C309; UAS-dbtRNAi/+	p =0.8214
				per0/Y; C309/+ vs. per0/Y; UAS-dicer/C309; UAS-dbtRNAi/+	p =0.4905
	Nighttime	ANOVA F [2, 140] =1.810, P =0.1675	Tukey’s test	per0/Y; UAS-dicer/+; UAS-dbtRNAi/+ vs. per0/Y; UAS-dicer/C309; UAS-dbtRNAi/+	p =0.3214
				per0/Y; C309/+ vs. per0/Y; UAS-dicer/C309; UAS-dbtRNAi/+	p =0.1738
Fig 7V	Daytime	ANOVA F [2, 138] =1.903, P =0.1530	Tukey’s test	per0/Y; UAS-dicer/+; UAS-dbtRNAi/+ vs. per0/Y; UAS-dicer/+; UAS-dbtRNAi/C205	p =0.7143
				per0/Y; C205/+ vs. per0/Y; UAS-dicer/+; UAS-dbtRNAi/C205	p =0.4902
	Nighttime	ANOVA F [2, 138] =5.876, P =0.0036	Tukey’s test	per0/Y; UAS-dicer/+; UAS-dbtRNAi/+ vs. per0/Y; UAS-dicer/+; UAS-dbtRNAi/C205	p=0.2267
				per0/Y; C205/+ vs. per0/Y; UAS-dicer/+; UAS-dbtRNAi/C205	p=0.1919
Fig 7X	Daytime	ANOVA F [2, 117] =6.613, P =0.0019	Tukey’s test	per0/Y; UAS-dicer/+; UAS-dbtRNAi/+ vs. per0/Y; UAS-dicer/+; UAS-dbtRNAi/C819	**p=0.0043
				per0/Y; C819/+ vs. per0/Y; UAS-dicer/+; UAS-dbtRNAi/C819	p =0.9904
	Nighttime	ANOVA F [2, 117] =9.793, P =0.0001	Tukey’s test	per0/Y; UAS-dicer/+; UAS-dbtRNAi/+ vs. per0/Y; UAS-dicer/+; UAS-dbtRNAi/C819	p =0.9997
				per0/Y; C819/+ vs. per0/Y; UAS-dicer/+; UAS-dbtRNAi/C819	***p=0.0005
Note. n (UAS-dicer/+; UAS-dbtRNAi/+) =46, n (201Y/+) =45, n (UAS-dicer/201Y; UAS-dbtRNAi/+) =38 in Fig 7B, 7C and 7D; n (UAS-dicer/+; UAS-dbtRNAi/+) =43, n (C309/+) =43, n (UAS-dicer/C309; UAS-dbtRNAi/+) =44 in Fig 7F, 7G and 7H; n (UAS-dicer/+; UAS-dbtRNAi/+) =45, n (C205/+) =47, n (UAS-dicer/+; UAS-dbtRNAi/C205) =44 in Fig 7J, 7K and 7L; n (UAS-dicer/+; UAS-dbtRNAi/+) =46, n (C819/+) =47, n (UA…
