# Supplementary material for: DBT affects sleep in both circadian and non-circadian neurons
Source: PLoS Genet. 2022 Feb 9;18(2):e1010035. doi: 10.1371/journal.pgen.1010035 (PMC8827452; doi:10.1371/journal.pgen.1010035)
Supplement: S7 Table — (XLSX) [file pgen.1010035.s014.xlsx]

## Sheet: Sheet1
S7 Table Statistic parameters of S1 Fig
Figures	Time	Analyze method	Multiple comparisons test	Genotype vs genotype	p values
S1F Fig	Daytime	ANOVA F [2, 133] =0.08331, P=0.9201	Tukey’s test	UAS-dbtRNAi/+ vs. UAS-dicer/+; UAS-dbtRNAi/tim-GAL4	p =0.9802
				UAS-dicer/+; tim-GAL4/+ vs. UAS-dicer/+; tim-GAL4/+; UAS-dbtRNAi/+	p =0.9729
	Nighttime	ANOVA F [2, 133] =18.80, P <0.0001	Tukey’s test	UAS-dbtRNAi/+ vs. UAS-dicer/+; UAS-dbtRNAi/tim-GAL4	***p<0.0001
				UAS-dicer/+; tim-GAL4/+ vs. UAS-dicer/+; tim-GAL4/+; UAS-dbtRNAi/+	***p<0.0001
S1H Fig	Daytime	ANOVA F [2, 133] =33.80 P<0.0001	Tukey’s test	UAS-dicer/+; UAS-dbtRNAi/+ vs. UAS-dicer/per-GAL4; UAS-dbtRNAi/+	***p<0.0001
				per-GAL4/+ vs. UAS-dicer/per-GAL4; UAS-dbtRNAi/+	***p<0.0001
	Nighttime	ANOVA F [2, 133] =4.493, P =0.0129	Tukey’s test	UAS-dicer/+; UAS-dbtRNAi/+ vs. UAS-dicer/per-GAL4; UAS-dbtRNAi/+	*p=0.0445
				per-GAL4/+ vs. UAS-dicer/per-GAL4; UAS-dbtRNAi/+	p=0.9461
S1J Fig	Daytime	ANOVA F [2, 130] =33.03, P <0.0001	Tukey’s test	UAS-dicer/+; UAS-dbtRNAi/+ vs. UAS-dicer/201Y; UAS-dbtRNAi/+	***p<0.0001
				201Y/+ vs. UAS-dicer/201Y; UAS-dbtRNAi/+	***p<0.0001
	Nighttime	ANOVA F [2, 130] =1.013, P=0.3660	Tukey’s test	UAS-dicer/+; UAS-dbtRNAi/+ vs. UAS-dicer/201Y; UAS-dbtRNAi/+	p=0.8504
				201Y/+ vs. UAS-dicer/201Y; UAS-dbtRNAi/+	p=0.3462
S1L Fig	Daytime	ANOVA F [2, 124] =22.48, P <0.0001	Tukey’s test	UAS-dicer/+; UAS-dbtRNAi/+ vs. UAS-dicer/C309; UAS-dbtRNAi/+	*p=0.0164
				C309/+ vs. UAS-dicer/C309; UAS-dbtRNAi/+	***p<0.0001
	Nighttime	ANOVA F [2, 124] =0.7939, P=0.4543	Tukey’s test	UAS-dicer/+; UAS-dbtRNAi/+ vs. UAS-dicer/C309; UAS-dbtRNAi/+	p=0.4205
				C309/+ vs. UAS-dicer/C309; UAS-dbtRNAi/+	p=0.8207
S1N Fig	Daytime	ANOVA [2, 134] =10.55， P<0.0001	Tukey’s test	UAS-dicer/+; UAS-dbtRNAi/+ vs. UAS-dicer/+; UAS-dbtRNAi/C205	**p=0.0013
				C205 /+ vs. UAS-dicer/+; UAS-dbtRNAi/C205	***p<0.0001
	Nighttime	ANOVA [2, 134] =2.346， P=0.0997	Tukey’s test	UAS-dicer/+; UAS-dbtRNAi/+ vs. UAS-dicer/+; UAS-dbtRNAi/C205	p=0.2885
				C205 /+ vs. UAS-dicer/+; UAS-dbtRNAi/C205	P=0.0921
S1P Fig	Daytime	ANOVA [2, 128] =10.06, P<0.0001	Tukey’s test	UAS-dicer/+; UAS-dbtRNAi/+ vs. UAS-dicer/+; UAS-dbtRNAi/C819	**p=0.0057
				C819/+ vs. UAS-dicer/+; UAS-dbtRNAi/C819	***p<0.0001
	Nighttime	ANOVA [2, 128] =14.60, P <0.0001	Tukey’s test	UAS-dicer/+; UAS-dbtRNAi/+ vs. UAS-dicer/+; UAS-dbtRNAi/C819	p=0.1719
				C819/+ vs. UAS-dicer/+; UAS-dbtRNAi/C819	**p=0.0022
Note. n (UAS-dbtRNAi/+) = 42, n (UAS-dicer/+; tim-GAL4/+) =47, n (UAS-dicer/+; tim-GAL4/+; UAS-dbtRNAi/+) =47 in S1F Fig; n (UAS-dicer/+; UAS-dbtRNAi/+) =46, n (per-GAL4/+) =45, n (UAS-dicer/ per-GAL4; UAS-dbtRNAi/+) =45 in S2H Fig; n (UAS-dicer/+; UAS-dbtRNAi/+) =47, n (201Y/+) =48, n (UAS-dicer/201Y; UAS-dbtRNAi/+) =38 in S1J Fig; n (UAS-dicer/+; UAS-dbtRNAi/+) =42, n (C309/+) =41, n (UAS-dicer…
