# Supplementary material for: DBT affects sleep in both circadian and non-circadian neurons
Source: PLoS Genet. 2022 Feb 9;18(2):e1010035. doi: 10.1371/journal.pgen.1010035 (PMC8827452; doi:10.1371/journal.pgen.1010035)
Supplement: S8 Table — (XLSX) [file pgen.1010035.s015.xlsx]

## Sheet: Sheet1
S8 Table. Statistic parameters of S2 Fig
Figures	Time	Analyze method	Multiple comparisons test	Genotype vs genotype	p values
S2B Fig	Daytime	ANOVA F [2, 136] =17.96, P<0.0001	Tukey’s test	UAS-dbtK/R/+ vs. tub-GAL80ts/+; UAS-dbtK/R/dbt-GAL4	p=0.7520
				dbt-GAL4/+ vs. tub-GAL80ts/+; UAS-dbtK/R/dbt-GAL4	***p<0.0001
	Nighttime	ANOVA F [2, 136] =117.7, P<0.0001	Tukey’s test	UAS-dbtK/R/+ vs. tub-GAL80ts/+; UAS-dbtK/R/dbt-GAL4	***p<0.0001
				dbt-GAL4/+ vs. tub-GAL80ts/+; UAS-dbtK/R/dbt-GAL4	***p<0.0001
S2C Fig	Daytime	Kruskal-Wallis test P<0.0001	Dunn’s test	UAS-dbtK/R/+ vs. tub-GAL80ts/+; UAS-dbtK/R/dbt-GAL4	p=0.1080
				dbt-GAL4/+ vs. tub-GAL80ts/+; UAS-dbtK/R/dbt-GAL4	***p<0.0001
	Nighttime	Kruskal-Wallis test P<0.0001	Dunn’s test	UAS-dbtK/R/+ vs. tub-GAL80ts/+; UAS-dbtK/R/dbt-GAL4	***p<0.0001
				dbt-GAL4/+ vs. tub-GAL80ts/+; UAS-dbtK/R/dbt-GAL4	***p<0.0001
S2D Fig	Daytime	ANOVA F [2, 136] =6.515, P=0.0020	Tukey’s test	UAS-dbtK/R/+ vs. tub-GAL80ts/+; UAS-dbtK/R/dbt-GAL4	**p=0.0017
				dbt-GAL4/+ vs. tub-GAL80ts/+; UAS-dbtK/R/dbt-GAL4	p=0.5114
	Nighttime	ANOVA F [2, 136] =6.164, P=0.0027	Tukey’s test	UAS-dbtK/R/+ vs. tub-GAL80ts/+; UAS-dbtK/R/dbt-GAL4	p=0.5243
				dbt-GAL4/+ vs. tub-GAL80ts/+; UAS-dbtK/R/dbt-GAL4	**p=0.0023
Note. n (UAS-dbtK/R/+) =47, n (tub-GAL80ts/+; dbt-GAL4/+) =46, n (tub-GAL80ts/+; UAS-dbtK/R/dbt-GAL4) =46. ns. no significant difference, *p< 0.05, **p< 0.01 and ***p< 0.001.
