# Supplementary material for: DBT affects sleep in both circadian and non-circadian neurons
Source: PLoS Genet. 2022 Feb 9;18(2):e1010035. doi: 10.1371/journal.pgen.1010035 (PMC8827452; doi:10.1371/journal.pgen.1010035)
Supplement: S9 Table — (XLSX) [file pgen.1010035.s016.xlsx]

## Sheet: Sheet1
S9 Table. Statistic parameters of S3 Fig
Figures	Time	Analyze method	Multiple comparisons test	Genotype vs genotype	p values
S3B Fig	Daytime	ANOVA F [2, 136] =12.65, P<0.0001	Tukey’s test	UAS-dicer/+; UAS-dbtRNAi/+ vs. UAS-dicer/+; UAS-dbtRNAi/44409	***p=0.0002
				44409/+ vs. UAS-dicer/+; UAS-dbtRNAi/44409	***p<0.0001
	Nighttime	ANOVA F [2, 136] =9.236, P=0.0002	Tukey’s test	UAS-dicer/+; UAS-dbtRNAi/+ vs. UAS-dicer/+; UAS-dbtRNAi/44409	***p<0.0001
				44409/+ vs. UAS-dicer/+; UAS-dbtRNAi/44409	p=0.0657
S3D Fig	Daytime	ANOVA F [2, 136] =8.368, P=0.0004	Tukey’s test	UAS-dicer/+; UAS-dbtRNAi/+ vs. UAS-dicer/+; UAS-dbtRNAi/C232	p=0.9821
				C232/+ vs. UAS-dicer/+; UAS-dbtRNAi/C232	**p=0.0012
	Nighttime	ANOVA F [2, 136] =7.728, P=0.0007	Tukey’s test	UAS-dicer/+; UAS-dbtRNAi/+ vs. UAS-dicer/+; UAS-dbtRNAi/C232	p=0.1309
				C232/+ vs. UAS-dicer/+; UAS-dbtRNAi/C232	***p=0.0004
S3F Fig	Daytime	ANOVA F [2, 126] =2.820, P=0.0633	Tukey’s test	UAS-dicer/+; UAS-dbtRNAi/+ vs. UAS-dicer/+; UAS-dbtRNAi/23E10-GAL4	p=0.9873
				23E10-GAL4/+ vs. UAS-dicer/+; UAS-dbtRNAi/23E10-GAL4	p=0.0841
	Nighttime	ANOVA F [2, 126] =0.7944, P=0.4541	Tukey’s test	UAS-dicer/+; UAS-dbtRNAi/+ vs. UAS-dicer/+; UAS-dbtRNAi/23E10-GAL4	p=0.4259
				23E10-GAL4/+ vs. UAS-dicer/+; UAS-dbtRNAi/23E10-GAL4	p=0.7395
S3H Fig	Daytime	ANOVA F [2, 135] =1.308, P=0.2738	Tukey’s test	UAS-dicer/+; UAS-dbtRNAi/+ vs. UAS-dicer/dilp2-GAL4; UAS-dbtRNAi/+	p=0.2977
				dilp2-GAL4/+ vs. UAS-dicer/ dilp2-GAL4; UAS-dbtRNAi/+	*p=0.4110
	Nighttime	ANOVA F [2, 135] =1.760, P=0.1759	Tukey’s test	UAS-dicer/+; UAS-dbtRNAi/+ vs. UAS-dicer/dilp2-GAL4; UAS-dbtRNAi/+	p>0.9999
				dilp2-GAL4/+ vs. UAS-dicer/ dilp2-GAL4; UAS-dbtRNAi/+	p=0.23333
S3J Fig	Daytime	ANOVA [2, 135] =5.398, P=0.0056	Tukey’s test	UAS-dicer/+; UAS-dbtRNAi/+ vs. UAS-dicer/repo-GAL4; UAS-dbtRNAi/+	p=0.1188
				repo-GAL4/+ vs. UAS-dicer/ repo-GAL4; UAS-dbtRNAi/+	**p=0.0038
	Nighttime	ANOVA F [2, 135] =2.457, P=0.0895	Tukey’s test	UAS-dicer/+; UAS-dbtRNAi/+ vs. UAS-dicer/repo-GAL4; UAS-dbtRNAi/+	p=0.6678
				repo-GAL4/+ vs. UAS-dicer/ repo-GAL4; UAS-dbtRNAi/+	p=0.9996
Note. n (UAS-dicer/+; UAS-dbtRNAi/+) =46, n (44409/+) =47, n (UAS-dicer/+; UAS-dbtRNAi/44409) =46 in S3B Fig; n (UAS-dicer/+; UAS-dbtRNAi/+) =48, n (C232/+) =45, n (UAS-dicer/+; UAS-dbtRNAi/C232) =46 in S3D Fig; n (UAS-dicer/+; UAS-dbtRNAi/+) =44, n (23E10-GAL4/+) =40, n (UAS-dicer/+; UAS-dbtRNAi/23E10-GAL4) =45 in S3F Fig; n (UAS-dicer/+; UAS-dbtRNAi/+) =45, n (dilp2-GAL4/+) =45, n (UAS-dicer/di…
