# Supplementary material for: DBT affects sleep in both circadian and non-circadian neurons
Source: PLoS Genet. 2022 Feb 9;18(2):e1010035. doi: 10.1371/journal.pgen.1010035 (PMC8827452; doi:10.1371/journal.pgen.1010035)
Supplement: S10 Table — (XLSX) [file pgen.1010035.s017.xlsx]

## Sheet: Sheet1
S10 Table. Statistic parameters of S5 Fig
Figures	Time	Analyze method	Multiple comparisons test	Genotype vs genotype	p values
S5B Fig	Daytime	ANOVA F [2, 138] =1.531, P=0.2199	Tukey’s test	UAS-dbtWT/+ vs. tim-GAL4/+; UAS-dbtWT/+	p =0.9627
				tim-GAL4/+ vs. tim-GAL4/+; UAS-dbtWT/+	p =0.3546
	Nighttime	ANOVA F [2, 138] =13.29, P<0.0001	Tukey’s test	UAS-dbtWT/+ vs. tim-GAL4/+; UAS-dbtWT/+	P=0.1178
				tim-GAL4/+ vs. tim-GAL4/+; UAS-dbtWT/+	**p=0.0055
S5D Fig	Daytime	ANOVA F [2, 135] =3.481, P=0.0336	Tukey’s test	UAS-dbtWT/+ vs. per-GAL4/+; UAS-dbtWT/+	P=0.6022
				per-GAL4/+ vs. per-GAL4/+; UAS-dbtWT/+	*p =0.0271
	Nighttime	ANOVA F [2, 135] =2.360, P=0.0983	Tukey’s test	UAS-dbtWT/+ vs. per-GAL4/+; UAS-dbtWT/+	P=0.8319
				per-GAL4/+ vs. per-GAL4/+; UAS-dbtWT/+	p=0.0930
Note. n (UAS-dbtWT/+) = 46, n (tim-GAL4/+) =47, (tim-GAL4/+; UAS-dbtWT/+) =48 in S5B Fig, n (UAS-dbtWT/+) = 44, n (per-GAL4/+) =48, (per-GAL4/+; UAS-dbtWT/+) =46 in S5D Fig. ns. no significant difference, *p< 0.05, **p< 0.01 and ***p< 0.001.
