# Supplementary material for: DBT affects sleep in both circadian and non-circadian neurons
Source: PLoS Genet. 2022 Feb 9;18(2):e1010035. doi: 10.1371/journal.pgen.1010035 (PMC8827452; doi:10.1371/journal.pgen.1010035)
Supplement: S11 Table — (XLSX) [file pgen.1010035.s018.xlsx]

## Sheet: Sheet1
S11 Table. Statistic parameters of S6 Fig
Figures	Circadian	Analyze method	Multiple comparisons test	Genotype vs genotype	p values
S6 Fig	Rhythmic	ANOVA F [2, 222] =14.81, P<0.0001	Tukey’s test	UAS-dbtRNAi/+ vs. dbt-GAL4/UAS-dbtRNAi	***p<0.0001
				dbt-GAL4/+ vs. dbt-GAL4/UAS-dbtRNAi:	***p<0.0001
	Arrhythmic	ANOVA F [2, 60] =14.91, P<0.0001	Tukey’s test	UAS-dbtRNAi/+ vs. dbt-GAL4/UAS-dbtRNAi	***p<0.0001
				dbt-GAL4/+ vs. dbt-GAL4/UAS-dbtRNAi:	*p=0.0466
Note. n (UAS-dbtRNAi/+) =29, n (dbt-GAL4/+) =31, n (UAS-dbtRNAi/dbt-GAL4) =15 in rhythmic flies, n (UAS-dbtRNAi/+) = 5, n (dbt-GAL4/+) = 4, n (UAS-dbtRNAi/dbt-GAL4) =12 in arrhythmic flies. ns. no significant difference, *p< 0.05, **p< 0.01 and ***p< 0.001.
