# Supplementary material for: DBT affects sleep in both circadian and non-circadian neurons
Source: PLoS Genet. 2022 Feb 9;18(2):e1010035. doi: 10.1371/journal.pgen.1010035 (PMC8827452; doi:10.1371/journal.pgen.1010035)
Supplement: S12 Table — (XLSX) [file pgen.1010035.s019.xlsx]

## Sheet: Sheet1
S12 Table. Statistic parameters of S7 Fig
Figures	Time	Analyze method	Multiple comparisons test	Genotype vs genotype	p values
S7B Fig	Daytime	ANOVA F [2, 137] =9.747, P=0.0001	Tukey’s test	UAS-dicer/+; UAS-dbtRNAi/+ vs. UAS-dicer/per-GAL4; UAS-dbtRNAi/tub-GAL80ts	p =0.0770
				per-GAL4/+; tub-GAL80ts/+ vs. UAS-dicer/per-GAL4; UAS-dbtRNAi/tub-GAL80ts	p =0.1119
	Nighttime	ANOVA F [2, 137] =3.626, P=0.0292	Tukey’s test	UAS-dicer/+; UAS-dbtRNAi/+ vs. UAS-dicer/per-GAL4; UAS-dbtRNAi/tub-GAL80ts	P=0.7474
				per-GAL4/+; tub-GAL80ts/+ vs. UAS-dicer/per-GAL4; UAS-dbtRNAi/tub-GAL80ts	p=0.1823
S7D Fig	Daytime	ANOVA F [2, 130] =2.985, P=0.0540	Dunn’s test	UAS-dicer/+; UAS-dbtRNAi/+ vs. UAS-dicer/201Y; UAS-dbtRNAi/tub-GAL80ts	P>0.9999
				201Y/+; tub-GAL80ts/+ vs. UAS-dicer/201Y; UAS-dbtRNAi/tub-GAL80ts	p =0.1011
	Nighttime	ANOVA F [2, 130] =0.8990, P=0.4095	Dunn’s test	UAS-dicer/+; UAS-dbtRNAi/+ vs. UAS-dicer/201Y; UAS-dbtRNAi/tub-GAL80ts	P=0.4428
				201Y/+; tub-GAL80ts/+ vs. UAS-dicer/201Y; UAS-dbtRNAi/tub-GAL80ts	p=0.5029
S7F Fig	Daytime	ANOVA F [2, 130] =9.360, P=0.0002	Tukey’s test	UAS-dicer/+; UAS-dbtRNAi/+ vs. UAS-dicer/C309; UAS-dbtRNAi/tub-GAL80ts	p =0.9973
				C309 /+; tub-GAL80ts/+ vs. UAS-dicer/C309; UAS-dbtRNAi/tub-GAL80ts	**p=0.0018
	Nighttime	ANOVA F [2, 130] =2.604, P=0.0778	Tukey’s test	UAS-dicer/+; UAS-dbtRNAi/+ vs. UAS-dicer/C309; UAS-dbtRNAi/tub-GAL80ts	p=0.7443
				C309 /+; tub-GAL80ts/+ vs. UAS-dicer/C309; UAS-dbtRNAi/tub-GAL80ts	P=0.3697
S7H Fig	Daytime	ANOVA F [2, 128] =8.505, P=0.0003	Tukey’s test	UAS-dicer/+; UAS-dbtRNAi/+ vs. UAS-dicer/ tub-GAL80ts; UAS-dbtRNAi/C205	p =0.2444
				tub-GAL80ts/+; C205 /+ vs. UAS-dicer/ tub-GAL80ts; UAS-dbtRNAi/C205	p=0.0882
	Nighttime	ANOVA F [2, 128] =0.1859 P=0.8306	Tukey’s test	UAS-dicer/+; UAS-dbtRNAi/+ vs. UAS-dicer/ tub-GAL80ts; UAS-dbtRNAi/C205	p=0.9794
				tub-GAL80ts/+; C205 /+ vs. UAS-dicer/ tub-GAL80ts; UAS-dbtRNAi/C205	P=0.9333
S7J Fig	Daytime	ANOVA F [2, 138] =22.32, P<0.0001	Tukey’s test	UAS-dicer/+; UAS-dbtRNAi/+ vs. UAS-dicer/ tub-GAL80ts; UAS-dbtRNAi/C819	p =0.8405
				tub-GAL80ts/+; C819 /+ vs. UAS-dicer/ tub-GAL80ts; UAS-dbtRNAi/C819	***p<0.0001
	Nighttime	ANOVA F [2, 138] =6.145, P=0.0028	Tukey’s test	UAS-dicer/+; UAS-dbtRNAi/+ vs. UAS-dicer/ tub-GAL80ts; UAS-dbtRNAi/C819	*p=0.0171
				tub-GAL80ts/+; C819 /+ vs. UAS-dicer/ tub-GAL80ts; UAS-dbtRNAi/C819	p=0.8995
Note. n (UAS-dicer/+; UAS-dbtRNAi/+) =52, n (per-GAL4/+; tub-GAL80ts/+) =47, n (UAS-dicer/per-GAL4; UAS-dbtRNAi/tub-GAL80ts) =41 in S7B Fig; n (UAS-dicer/+; UAS-dbtRNAi/+) =52, n (201Y /+; tub-GAL80ts/+) =41, n (UAS-dicer/201Y; UAS-dbtRNAi/tub-GAL80ts) =40 in S7D Fig; n (UAS-dicer/+; UAS-dbtRNAi/+) =52, n (C309 /+; tub-GAL80ts/+) =45, n (UAS-dicer/C309; UAS-dbtRNAi/tub-GAL80ts) =36 in S7F Fig; n …
